# Supplementary material for: Comparison of Population-Weighted Exposure Estimates of Air Pollutants Based on Multiple Geostatistical Models in Beijing, China
Source: Toxics. 2024 Mar 1;12(3):197. doi: 10.3390/toxics12030197 (PMC10976140; doi:10.3390/toxics12030197)
Supplement: Supplementary file 1 [file toxics-12-00197-s001.zip]

Archive with 1 entries (1 files):
- toxics-2863655-supplementary.pdf
